# Supplementary material for: Fecal Metagenomics Study Reveals That a Low-Fiber Diet Drives the Migration of Wild Asian Elephants in Xishuangbanna, China
Source: Animals (Basel). 2023 Oct 13;13(20):3193. doi: 10.3390/ani13203193 (PMC10603651; doi:10.3390/ani13203193)
Supplement: Supplementary file 1 [file animals-13-03193-s001.zip]

Archive with 5 entries (4 files):
- animals-2604646-supplementary materials/
- animals-2604646-supplementary materials/Figure S1.pdf
- animals-2604646-supplementary materials/Table S1.xlsx
- animals-2604646-supplementary materials/Table S2.xlsx
- animals-2604646-supplementary materials/Table S3.xlsx
