# Supplementary material for: Fecal Metagenomics Study Reveals That a Low-Fiber Diet Drives the Migration of Wild Asian Elephants in Xishuangbanna, China
Source: Animals (Basel). 2023 Oct 13;13(20):3193. doi: 10.3390/ani13203193 (PMC10603651; doi:10.3390/ani13203193)
Supplement: Supplementary file 1 [file animals-13-03193-s001.zip › animals-2604646-supplementary materials/Table S1.xlsx]

## Sheet: BAE
Table S1 Functional prediction of GHs with significant high enrichment in BAE group
Name	jy-Mean(%)	jy-Sd(%)	Pvalue	Activities in Family
GH2	13.31	0.4665	0.02732	beta-galactosidase; beta-mannosidase
GH20	6.101	0.2919	0.02732	lacto-N-biosidase
GH92	6.108	0.2055	0.02732	mannosidase
GH97	2.976	0.5379	0.03899	alpha-galactosidase
GH38	1.703	0.1373	0.02732	alpha-mannosidase
GH23	1.642	0.2616	0.02732	peptidoglycan lyase
GH43	1.647	0.1713	0.02732	exo-beta-1,3-galactanase; beta-D-galactofuranosidase
GH18	1.264	0.2854	0.03899	chitinase; peptidoglycan hydrolase
GH13	1.141	0.1274	0.02732	alpha-amylase
GH76	1.786	0.03855	0.02732	alpha-1,6-mannanase
GH125	1.067	0.1194	0.02732	exo-alpha-1,6-mannosidase
GH89	0.6679	0.2232	0.03899	alpha-N-acetylglucosaminidas
GH88	0.6266	0.04649	0.03899	beta-glucuronyl hydrolase
GH13_21	0.3132	0.226	0.03899	alpha-amylase
GH30_4	0.5292	0.03211	0.02732	endo-beta-1,6-galactanase
GH43_3	0.4191	0.02067	0.02732	exo-beta-1,3-galactanase
GH37	0.4488	0.4101	0.02732	alpha,alpha-trehalase
GH43_31	0.3506	0.0556	0.02732	exo-beta-1,3-galactanase
