# Supplementary material for: Fecal Metagenomics Study Reveals That a Low-Fiber Diet Drives the Migration of Wild Asian Elephants in Xishuangbanna, China
Source: Animals (Basel). 2023 Oct 13;13(20):3193. doi: 10.3390/ani13203193 (PMC10603651; doi:10.3390/ani13203193)
Supplement: Supplementary file 1 [file animals-13-03193-s001.zip › animals-2604646-supplementary materials/Table S2.xlsx]

## Sheet: CAE
Table S2 Functional prediction of GHs with significant high enrichment in CAE group
Name	jy-Mean(%)	jy-Sd(%)	Pvalue	Activities in Family
GH25	2.054	0.08369	0.02732	lysozyme; formerly known as cellulase family I.
GH10	2.523	0.3644	0.02732	xylanase; formerly known as cellulase family G
GH9	2.479	0.9958	0.02732	endoglucanase; formerly known as cellulase family F.
GH13_9	1.126	0.05187	0.02732	α-amylase; glucosidase; glucodextranase
GH13_20	1.26	0.07141	0.02732	α-amylase; glucosidase; glucodextranase
GH43_35	1.095	0.1354	0.02732	xylanase; xylosidase; arabinofuranosidase; arabinanase
GH43_10	1.128	0.1439	0.02732	xylanase; xylosidase; arabinofuranosidase; arabinanase
GH5_4	1.035	0.1871	0.02732	1,4-glucanase/cellulase
GH53	0.7754	0.05495	0.02732	endo-beta-1,4-galactanase
GH120	0.7654	0.1778	0.02651	beta-xylosidase
GH26	0.5364	0.1347	0.02732	beta-1,3-xylanase
GH5_2	0.7154	0.2805	0.02732	1,4-glucanase/cellulase
GH43_29	0.6203	0.1138	0.02732	xylanase; xylosidase; arabinofuranosidase; arabinanase
GH5_37	0.4636	0.05605	0.02732	1,4-glucanase/cellulase
GH30	0.402	0.1831	0.02732	endo-beta-1,4-xylanase
GH43_12	0.481	0.1515	0.02732	xylanase; xylosidase; arabinofuranosidase; arabinanase
GH67	0.4331	0.07487	0.02732	alpha-1,2-glucuronidase
