# Supplementary material for: Fecal Metagenomics Study Reveals That a Low-Fiber Diet Drives the Migration of Wild Asian Elephants in Xishuangbanna, China
Source: Animals (Basel). 2023 Oct 13;13(20):3193. doi: 10.3390/ani13203193 (PMC10603651; doi:10.3390/ani13203193)
Supplement: Supplementary file 1 [file animals-13-03193-s001.zip › animals-2604646-supplementary materials/Table S3.xlsx]

## Sheet: WAE
Table S3 Functional prediction of GHs with significant high enrichment in WAE group
Name	ys-Mean(%)	ys-Sd(%)	Pvalue	Activities in Family
GH109	7.767	0.1459	0.02732	beta-N-acetylhexosaminidase
GH33	2.583	0.05125	0.03899	sialidase
GH28	2.984	0.09416	0.02732	polygalacturonase
GH106	2.014	0.1153	0.02732	rhamnosidase
GH39	2.015	0.1064	0.02732	xylosidase
GH42	1.409	0.06761	0.02732	arabinopyranosidase
GH123	0.9408	0.02541	0.02732	beta-N-acetylgalactosaminidase
GH5	1.058	0.05063	0.02732	endo-beta-1,4-glucanase/cellulase
GH133	0.7674	0.009074	0.02732	alpha-1,6-glucosidase
GH13_31	0.4651	0.02519	0.04965	alpha-amylase
GH142	0.3441	0.03576	0.03899	beta-L-arabinofuranosidase
GH50	0.4284	0.02699	0.02732	beta-agarase
GH136	0.4052	0.02315	0.02732	lacto-N-biosidase
GH116	0.3332	0.03833	0.02732	beta-glucosidase; beta-xylosidase
GH5_19	0.332	0.01272	0.02651	endo-beta-1,4-glucanase/cellulase
